# Supplementary material for: Sustaining the Yield of Maize, Blackgram, Greengram, Groundnut, Cotton, Sugarcane, and Coconut through the Application of Nutrients and Plant Growth Regulator Mixture
Source: Plants (Basel). 2024 Jun 4;13(11):1549. doi: 10.3390/plants13111549 (PMC11175130; doi:10.3390/plants13111549)
Supplement: Supplementary file 1 [file plants-13-01549-s001.zip]

Archive with 1 entries (1 files):
- plants-2987296-supplementary.pdf
